# Supplementary material for: An open source tool for automatic spatiotemporal assessment of calcium transients and local ‘signal-close-to-noise’ activity in calcium imaging data
Source: PLoS Comput Biol. 2018 Mar 30;14(3):e1006054. doi: 10.1371/journal.pcbi.1006054 (PMC5895056; doi:10.1371/journal.pcbi.1006054)
Supplement: S2 Fig — Computation of a spontaneously active motoneuron; text-file with the grid-specific activity counts. (TXT) [file pcbi.1006054.s002.txt]

 5  0  0  2  4  0  0  0  0  0  3  4  0  0  0  0  0  0
 6  1  7 14 12  0  0  0  0  0  0  0  0  0  0  0  0  0
 0  0  0 13 12  0  2  9  0  0  0  0  0  0  0  0  0  0
 0  0  3 12 14 14 11  0  0  0  0  0  0  0  0  0  0  0
 0  4 12 13 14 15 13  2  0  0  0  0  0  0  0  0  0  0
 0 11 15 14 14 13 14  0  0  0  0  0  0  0  0  0  0  0
 7 12 15 14 13 10 11 13 12  0  0  0  0  0  0  0  0  0
 0  0  8 13  0  0  0  9 13  0  0  0  0  0  0  0  0  0
 0  0  0  7  0  0  0  0  0 13  0  0  0  0  0  0  0  0
 0  0  0  0  0  0  0  0  0 12 10  0  0  0  0  0  0  0
 0  0  0  0  0  0  0  0  0  0 14 13  0  0  0  0  0  0
 0  0  0  0  0  0  0  0  0  0  0 14 13 13  0  0  0  0
 0  0  0  0  0  0  0  0  0  0  0  0 13 13  0  0  0  0
 0  0  0  0  0  0  0  0  0  0  0  0 13 13  0  0  0  0
 0  0  0  0  0  0  0  0  0  0  0  0  0  0  0  0  0  0
 0  0  0  0  0  0  0  0  0  0  0  0  0  0  0  0  0  0
 0  0  0  0  0  0  0  0  0  0  0  0  0  0  0  0  0  0
